# Supplementary material for: SiMRiv: an R package for mechanistic simulation of individual, spatially-explicit multistate movements in rivers, heterogeneous and homogeneous spaces incorporating landscape bias
Source: Mov Ecol. 2019 Apr 2;7:11. doi: 10.1186/s40462-019-0154-8 (PMC6444552; doi:10.1186/s40462-019-0154-8)
Supplement: Supplementary file 7 — R code for conducting the analyses and producing Figs. 2-3 of main text and Additional file 2. The R objects required for running these analyses and producing the figures are provided as a separate file: Additional file 7_resistance-rasters.Rdata.(Rdata + R 273 kb). (ZIP 277 kb) [file 40462_2019_154_MOESM7_ESM.zip]

Archive with 2 entries (2 files):
- Additional file 7_main text_plots.r
- Additional file 7_resistance-rasters.rdata
