# Supplementary material for: SiMRiv: an R package for mechanistic simulation of individual, spatially-explicit multistate movements in rivers, heterogeneous and homogeneous spaces incorporating landscape bias
Source: Mov Ecol. 2019 Apr 2;7:11. doi: 10.1186/s40462-019-0154-8 (PMC6444552; doi:10.1186/s40462-019-0154-8)
Supplement: Supplementary file 8 — R code for conducting the analyses of Additional file 3. The R objects required for running these analyses are provided as a separate file: Additional file 8_otter-realdata.Rdata. (Rdata + R 11 kb). (ZIP 10 kb) [file 40462_2019_154_MOESM8_ESM.zip]

Archive with 2 entries (2 files):
- Additional file 8_model_parameterization.r
- Additional file 8_otter-realdata.rdata
